# Supplementary material for: Growth of Staphylococcus epidermidis on the Surface of Teatcups from Milking Parlours
Source: Microorganisms. 2021 Apr 15;9(4):852. doi: 10.3390/microorganisms9040852 (PMC8071573; doi:10.3390/microorganisms9040852)
Supplement: Supplementary file 1 [file microorganisms-09-00852-s001.zip]

Archive with 1 entries (1 files):
- microorganisms-1188781-SI.pdf
